# Supplementary material for: Association Between Syndecan-1, Fluid Overload, and Progressive Acute Kidney Injury After Adult Cardiac Surgery
Source: Front Med (Lausanne). 2021 Jul 30;8:648397. doi: 10.3389/fmed.2021.648397 (PMC8366771; doi:10.3389/fmed.2021.648397)
Supplement: Supplementary file 1 [file Data_Sheet_1.xlsx]

## Sheet: source data
ID	AKIprogression	FluidOverload	FB	pSDC	uSDC	pSDC.Q4	uSDC.Q4	High.pSDC
1	0	1	4.95	82.44	55.34	2	3	0
2	0	1	6.69	321.31	59.38	4	3	1
3	0	0	-0.59	46.37	19.12	1	1	0
4	1	1	8.18	295.47	109.04	4	4	1
5	0	0	4.39	113.08	130.03	2	4	0
6	0	0	2.89	149.45	22.31	3	2	1
7	0	0	1.44	245.45	126.66	4	4	1
8	0	1	6.45	150.73	154.03	3	4	1
9	0	0	1.03	46.06	39.09	1	2	0
10	0	1	11.13	352.18	36.2	4	2	1
11	0	1	11.15	319.66	82.64	4	3	1
12	1	0	2.57	98.4	20.15	2	1	0
13	0	0	-1.12	191.16	37.77	3	2	1
14	0	0	-0.45	82.28	17.12	2	1	0
15	0	1	6.47	87.98	44.2	2	2	0
16	0	0	1.45	45.91	42.22	1	2	0
17	0	0	1.02	251.45	41.88	4	2	1
18	0	0	4.72	65.98	139.23	1	4	0
19	0	0	3.4	267.96	43.59	4	2	1
20	0	1	10.34	337.9	36.65	4	2	1
21	0	1	6.07	115.12	44.33	2	2	0
22	0	0	0.91	84.72	110.24	2	2	0
23	0	0	1.32	108.47	21.76	2	1	0
24	0	0	0.9	112.55	108.43	2	3	0
25	0	0	2.12	109.26	19.7	2	1	0
26	1	1	9.88	356.36	52.01	4	2	1
27	0	1	5.83	51.2	161.91	1	4	0
28	1	1	5.73	182.25	106.98	3	3	1
29	0	0	1.33	45.16	73.74	1	3	0
30	0	0	0.08	196.62	21.93	3	1	1
31	0	0	1.88	144.5	22.26	3	2	1
32	0	1	5.81	135.65	89.11	3	3	1
33	0	0	1.35	34.16	70.98	1	3	0
34	0	0	2.8	30.15	20.54	1	1	0
35	0	0	2.73	249.69	137.05	4	4	1
36	1	1	8.23	371.65	28.03	4	1	1
37	1	1	5.58	240.71	99.67	3	3	1
38	0	1	10.29	92.17	80.31	2	3	0
39	0	1	5.79	136.24	271.84	3	4	1
40	0	0	3.13	85.7	40.57	2	2	0
41	1	1	10.17	256.36	107.14	4	3	1
42	1	0	4.53	263.38	52.21	4	2	1
43	0	1	5.16	49.27	88.15	1	3	0
44	0	0	2.09	133.9	38.64	3	2	1
45	0	0	-0.24	141.15	77.64	3	3	1
46	0	0	4.25	47.29	65.28	1	3	0
47	1	0	1.96	219.44	45.96	3	2	1
48	0	0	-1.92	48.23	73.11	1	3	0
49	0	0	3.51	141.12	17.14	3	1	1
50	0	0	-0.63	47.84	16.76	1	1	0
51	0	1	6.46	195.87	139.34	3	4	1
52	1	1	6.35	320.58	151.89	4	4	1
53	1	1	5.72	192.25	90.25	3	3	1
54	0	1	6.61	96.13	60.66	2	3	0
55	1	0	2.31	160.77	158.54	3	4	1
56	1	1	9.87	366.36	42.3	4	1	1
57	1	0	2.07	309.67	149.42	4	4	1
58	0	1	5.81	128.08	105.74	3	3	1
59	0	0	0.62	250.08	49.66	4	2	1
60	0	0	2.16	147.22	15.65	3	1	1
61	0	0	4.08	51.05	17.73	1	1	0
62	0	0	2.14	84.49	14.65	2	1	0
63	0	0	0.96	41.35	39.93	1	2	0
64	0	1	6.63	65.34	19.36	1	1	0
65	1	1	7.75	379.09	156.93	4	4	1
66	1	0	1.56	67.33	22.58	2	1	0
67	0	0	1.86	242.3	20.33	4	1	1
68	0	0	2.24	116.92	134.13	2	4	0
69	0	0	4.25	86.64	89.03	2	3	0
70	0	0	3.72	83.33	194.61	2	4	0
71	0	0	2.33	59.85	240.95	1	4	0
72	1	1	9.86	373.04	86.63	4	3	1
73	0	0	-0.16	13.88	71.22	1	3	0
74	0	0	4.47	96.08	16.65	2	1	0
75	0	1	6.06	108.12	156.59	2	4	0
76	0	0	2.13	21.94	113.93	1	4	0
77	0	0	4.31	109.88	93.28	2	3	0
78	1	1	6.45	231.7	106.58	3	3	1
79	0	1	7.1	367.67	19.92	4	1	1
80	0	0	1.02	46.01	44.96	1	2	0
81	1	0	3.84	89.3	79.57	2	3	0
82	1	1	8.08	290.5	108.7	4	3	1
83	0	0	2.07	114.03	125.16	2	4	0
84	0	1	6.71	142.73	275.51	3	4	1
85	0	0	1.79	49.01	20.42	1	1	0
86	1	0	1.77	156.2	154.4	3	4	1
87	0	0	0.81	31.61	123.61	1	4	0
88	0	0	2.86	49.82	35.61	1	2	0
89	0	0	0.97	253.96	52.15	4	2	1
90	0	0	-0.28	115.3	108.15	3	3	0
91	0	1	4.94	83.9	54.25	2	3	0
92	0	0	1.07	267.91	243.2	4	4	1
93	1	1	5.16	56.13	89.16	1	3	0
94	0	1	6.64	47.81	17.36	1	1	0
95	0	0	2.74	81.47	40.27	2	2	0
96	1	0	1.44	116.26	21.8	2	1	0
97	1	1	6.44	245.2	148.7	3	3	1
98	0	0	4.26	44.73	65.83	1	3	0
99	0	1	6.32	197.76	273.51	3	4	1
100	0	1	10.25	342.43	160.63	4	4	1
101	0	0	2.74	152.69	41.52	3	2	1
102	1	0	1.07	59.89	17.44	1	1	0
103	0	0	1.36	292.67	34.97	4	2	1
104	0	0	1.2	40.94	19.62	1	1	0
105	0	0	1.37	50.11	90.73	1	3	0
106	0	0	1.21	128.71	19.59	3	1	1
107	0	0	1.12	82.33	14.79	2	1	0
108	1	1	9.24	112.31	49.59	2	2	0
109	0	0	3.87	137.51	196.49	3	4	1
110	0	0	2.05	86.17	53.57	2	3	0
111	0	0	4.08	257.61	136.67	4	4	1
112	1	1	6.03	111.48	154.06	2	4	0
113	1	1	9.85	179.26	274.51	3	4	1
114	0	0	2.88	131.96	18.13	3	1	1
115	0	0	1.35	11.27	48.69	1	2	0
116	1	0	3.8	259.98	149.36	4	4	1
117	0	1	6.69	117.87	56.09	3	3	0
118	0	0	1.23	36.06	5.69	1	1	0
119	0	0	2.32	115.48	53.15	2	3	0
120	0	0	1.45	37.15	14.54	1	1	0
121	0	0	0.37	21.74	50.88	1	2	0
122	0	0	1.09	91.56	48.68	2	2	0
123	1	0	3.64	277.34	46.78	4	2	1
124	0	0	3.29	269	14.73	4	1	1
125	0	0	1.84	117.31	18.96	3	1	0
126	0	0	4.7	50.98	136.54	1	4	0
127	0	1	6.46	97.14	112.84	2	4	0
128	0	0	1.43	266.11	73	4	3	1
129	0	0	1.54	153.78	44.89	3	2	1
130	1	0	1.13	216.88	20.85	3	1	1
131	0	0	4.29	79.88	18.42	2	1	0
132	0	0	-0.18	127.77	152.67	3	4	1
133	0	0	3.64	197.88	73.88	3	3	1
134	1	0	1.81	215.03	43.12	3	2	1
135	0	0	0.92	93.79	112.44	2	3	0
136	0	0	1.46	63.14	70.68	1	3	0
137	0	0	1.53	192.39	42.27	3	2	1
138	0	0	2.67	31.29	40.71	1	2	0
139	0	0	1.08	65.89	41.19	1	2	0
140	0	1	6.6	115.92	170.31	2	4	0
141	0	0	3.89	132.61	89.21	3	3	1
142	1	1	10.41	346.86	86.79	4	3	1
143	0	0	1.68	84.99	123.15	2	4	0
144	0	0	2.45	207.59	18.32	3	1	1
145	1	1	5.87	270.43	172.89	4	4	1
146	0	1	5.76	146.9	159.24	3	4	1
147	1	1	5.72	189.25	97.19	3	3	1
148	0	0	1.78	254.62	15.04	4	1	1
149	1	0	3.66	191.36	42.92	3	2	1
150	0	0	3.66	67.45	192.01	2	4	0
151	1	0	2.15	247.97	20.02	4	1	1
152	0	0	1.41	22.26	37.75	1	2	0
153	0	0	-0.17	247.14	46.72	4	2	1
154	0	0	3.53	85.64	71.39	2	3	0
155	0	0	1.16	82.36	17.54	2	1	0
156	1	1	10.07	261.22	152.68	4	4	1
157	1	0	3.46	272.44	22.15	4	1	1
158	1	0	3.99	258.88	95.87	4	4	1
159	0	1	6.29	207.76	157.59	3	4	1
160	0	0	0.74	66.33	80.61	1	3	0
161	0	0	-0.49	85.66	37.47	2	2	0
162	1	0	2.68	178.86	22.05	3	1	1
163	0	0	0.49	51.78	72.92	1	3	0
164	1	1	6.84	257.97	54.2	4	2	1
165	0	0	2.07	15.12	37.34	1	2	0
166	0	0	2.88	84.34	22.3	2	2	0
167	1	1	8.22	381.65	34.86	4	1	1
